# Supplementary material for: Coupling Effect of Non-Ignition Impact and Heat on the Decay of FOX-7
Source: Molecules. 2022 Nov 26;27(23):8255. doi: 10.3390/molecules27238255 (PMC9737319; doi:10.3390/molecules27238255)
Supplement: Supplementary file 1 [file molecules-27-08255-s001.zip]

Archive with 1 entries (1 files):
- molecules-2026640-supplementary.pdf
